# Supplementary material for: Novel and potent inhibitors targeting DHODH are broad-spectrum antivirals against RNA viruses including newly-emerged coronavirus SARS-CoV-2
Source: Protein Cell. 2020 Aug 4;11(10):723–39. doi: 10.1007/s13238-020-00768-w (PMC7402641; doi:10.1007/s13238-020-00768-w)
Supplement: 13238_2020_768_MOESM1_ESM [file 13238_2020_768_moesm1_esm.xlsx]

## Sheet: Data
	Kinase	S312(1μM)	S312(1μM)	STDEV	S312 (%inhibition@ 1μM)					Kinase	S416(1μM)	S416(1μM)	STDEV	S416 (%inhibition@ 1μM)
1	ALK	50.8366	57.041	4.38716	53.9388				1	ALK	46.1292	34.3851	8.30436	40.2571
2	FAK	36.5882	33.7393	2.01442	35.1638				2	ITK	38.6313	38.521	0.0779419	38.5762
3	BMX	38.438	31.7358	4.73912	35.0869				3	BTK	35.4009	19.809	11.0252	27.6049
4	ABL1	32.3862	22.3744	7.07937	27.3803				4	FER	19.9009	31.1766	7.97313	25.5388
5	BRK	34.2784	19.8851	10.1776	27.0818				5	FRK	35.5617	11.6794	16.8873	23.6206
6	HER2 (ERBB2)	23.2841	25.7168	1.72016	24.5004				6	PI3K (p120 gamma)	32.6797	14.3791	12.9405	23.5294
7	PIM3	21.0054	27.7556	4.77311	24.3805				7	NPM1-ALK	22.2067	24.7585	1.80436	23.4826
8	PI3K (p120 gamma)	22.2222	26.1438	2.77297	24.183				8	PIK3CD/PIK3R1	18.4428	28.3602	7.01263	23.4015
9	ITK	22.4395	22.1082	0.23424	22.2739				9	PIM3	22.3258	20.982	0.950196	21.6539
10	NPM1-ALK	20.6963	20.8584	0.114636	20.7773				10	Aurora B	19.4314	20.2848	0.603449	19.8581
11	FRK	17.7127	18.7237	0.714878	18.2182				11	BMX	19.5838	19.0083	0.406944	19.2961
12	ABL2(ARG)	16.6671	19.7296	2.16557	18.1983				12	FES	12.4195	18.2555	4.12667	15.3375
13	CDK5/p25NCK	14.8112	20.2166	3.8222	17.5139				13	AXL	25.0102	5.50133	13.7948	15.2558
14	Aurora B	11.4799	21.852	7.33421	16.666				14	EPHA1	12.5871	13.9331	0.951803	13.2601
15	Erk2(MAPK1)	14.1246	17.174	2.15625	15.6493				15	ABL1	33.0904	-9.19594	29.901	11.9472
16	FER	13.7837	16.757	2.10249	15.2704				16	PIK3CA/PIK3R1	11.9849	11.8856	0.070176	11.9353
17	PIK3CB/PIK3R1	13.996	14.2346	0.168693	14.1153				17	ROCK 2	9.36881	11.0772	1.208	10.223
18	LYNb	12.2298	15.3562	2.21068	13.793				18	PIK3CB/PIK3R1	9.94036	10.1789	0.168693	10.0596
19	MINK	12.8274	12.7205	0.075586	12.7739				19	LCK	5.14929	14.4449	6.57302	9.79712
20	SRM	12.6115	11.172	1.01787	11.8917				20	DAPK1	10.2668	8.43188	1.29746	9.34932
21	p38α(MAPK14)	8.57528	14.3819	4.1059	11.4786				21	PDGFRβ	9.31472	8.26914	0.739333	8.79193
22	EPHA6	12.3702	9.55606	1.98991	10.9631				22	SRM	9.66052	7.81319	1.30626	8.73685
23	BTK	16.9461	4.48689	8.80999	10.7165				23	FAK	5.38848	10.6607	3.72799	8.02457
24	CK1ε(CSNK1E)	10.496	10.048	0.316784	10.272				24	AKT3	8.93446	6.54083	1.69255	7.73765
25	CDK3/CycE1	14.0662	6.35303	5.45403	10.2096				25	Aurora C	6.05804	8.64691	1.83061	7.35248
26	EPHA4	9.39292	10.5386	0.810093	9.96574				26	TYK2	2.35482	12.2934	7.02767	7.32414
27	DYRK1B	8.813	10.9171	1.48783	9.86505				27	SYK	7.24087	7.26901	0.0198998	7.25494
28	CDK4/CycD3	10.1628	9.54085	0.439749	9.8518				28	RSK3(RPS6KA2)	6.9123	6.97216	0.0423254	6.94223
29	EPHA1	9.8967	8.89257	0.710029	9.39463				29	FMS(CSF1R)	6.62131	5.88188	0.522852	6.25159
30	CK1δ(CSNK1D)	8.68957	8.47991	0.148258	8.58474				30	MAP4K2	8.88609	3.37319	3.89821	6.12964
31	ROCK 2	8.86478	7.87108	0.702648	8.36793				31	HER2 (ERBB2)	6.8636	5.0391	1.29012	5.95135
32	PIK3CA/PIK3R1	6.75331	9.90076	2.22558	8.32703				32	Aurora A	3.89369	6.5999	1.91358	5.2468
33	EPHA7	14.5395	1.7662	9.03208	8.15285				33	ROS1	6.65783	3.83184	1.99828	5.24484
34	CK1γ2(CSNK1G2)	7.24996	8.17746	0.655842	7.71371				34	HCK	4.46625	5.60267	0.803569	5.03446
35	p38β (MAPK11)	4.93243	10.2012	3.72555	7.56679				35	CK1δ(CSNK1D)	3.44787	6.52301	2.17445	4.98544
36	TYK2	7.51024	7.56796	0.0408109	7.5391				36	PAK4	3.35664	6.51432	2.23281	4.93548
37	LYNa	26.5792	-11.8976	27.2072	7.34079				37	EPHB1	6.03623	3.70548	1.64809	4.87085
38	TGFβR1	7.3663	7.06357	0.214059	7.21493				38	AKT1	4.06956	5.64731	1.11563	4.85843
39	MAP4K2	7.90434	5.86532	1.4418	6.88483				39	KIT	4.45187	4.76624	0.222293	4.60905
40	CK1γ1(CSNK1G1)	3.37454	10.2907	4.89045	6.83261				40	AMPKα1/β1/γ1	4.74766	4.45695	0.205563	4.6023
41	JNK2	6.17193	7.3656	0.844053	6.76876				41	NEK1	3.74824	3.81663	0.0483551	3.78243
42	RET	6.46321	7.05482	0.418328	6.75901				42	MAPKAPK2	2.68179	4.70435	1.43017	3.69307
43	DCAMKL1	3.36664	9.84672	4.58211	6.60668				43	p38α(MAPK14)	0.917277	5.27645	3.0824	3.09686
44	p38γ (MAPK12)	3.89752	9.14355	3.70951	6.52054				44	CHK2(CHEK2)	2.66339	3.4983	0.590373	3.08084
45	DAPK1	6.76646	6.27458	0.347811	6.52052				45	PDGFRa	2.48015	3.6308	0.813631	3.05548
46	FGR	9.64596	3.3712	4.43693	6.50858				46	IKKε(IKBKE)	4.3169	1.77491	1.79746	3.04591
47	NEK1	5.65783	7.31892	1.17457	6.48837				47	PKACα(PRKACA)	3.44406	2.63229	0.574005	3.03817
48	JNK3	4.09951	8.75964	3.29521	6.42957				48	CDK5/p25NCK	5.09318	0.917163	2.95289	3.00517
49	YES(YES1)	6.05948	6.59304	0.377283	6.32626				49	FGFR1	3.61031	2.35413	0.888257	2.98222
50	CK1γ3(CSNK1G3)	6.73491	5.76509	0.685772	6.25				50	FYN [isoform a]	-2.11376	7.85208	7.04691	2.86916
51	TINK	4.56764	7.57369	2.1256	6.07066				51	PAK1	3.87085	0.518213	2.37067	2.19453
52	ZAP70	2.32538	9.72696	5.23371	6.02617				52	RSK1 (RPS6KA1)	1.32158	2.94243	1.14611	2.13201
53	CK2α1/β	7.07657	4.64037	1.72265	5.85847				53	PAK2	2.76875	1.21845	1.09622	1.9936
54	CLK1	7.14286	4.46429	1.89404	5.80357				54	FGR	1.55583	1.50926	0.032929	1.53255
55	EPHB1	6.31081	5.24208	0.755705	5.77644				55	FGFR2	1.04716	1.73766	0.488256	1.39241
56	GSK3β(GSK3B)	6.64919	4.65608	1.40934	5.65263				56	p38γ (MAPK12)	1.57462	1.1891	0.272606	1.38186
57	CDK7/CycH/MAT1	3.61105	7.57739	2.80462	5.59422				57	DYRK1A	1.50953	1.20284	0.216864	1.35619
58	DYRK3	6.6788	4.44726	1.57794	5.56303				58	KDR (VEGFR2)	1.68851	0.839471	0.60036	1.26399
59	PAK4	3.92438	7.19809	2.31486	5.56123				59	JNK1	-0.380791	2.75016	2.21392	1.18468
60	PAK2	2.86127	8.07012	3.68322	5.4657				60	FGFR4	1.78528	0.542441	0.878823	1.16386
61	JNK1	2.53861	7.65813	3.62005	5.09837				61	p38δ(MAPK13)	1.20454	1.0447	0.113027	1.12462
62	BRSK2	8.12212	1.97587	4.34605	5.04899				62	CDK7/CycH/MAT1	0.553307	1.60168	0.74131	1.07749
63	MAPKAPK2	4.75221	4.45866	0.207571	4.60544				63	EPHA3	0.599427	1.44057	0.594775	1.02
64	KDR (VEGFR2)	3.69063	5.42083	1.22344	4.55573				64	DYRK1B	1.55329	0.407601	0.810125	0.980446
65	RSK3 (RPS6KA2)	5.50666	3.07806	1.71728	4.29236				65	TIE2(Tek)	3.20764	-1.31082	3.19504	0.948413
66	PDGFRa	5.08651	3.27155	1.28337	4.17903				66	IKK-alpha(CHUK)	-0.0850272	1.51746	1.13313	0.716219
67	BRAF	3.12372	5.17879	1.45316	4.15125				67	LYNb	0.130481	1.26454	0.8019	0.69751
68	Aurora A	3.80407	4.31768	0.36318	4.06087				68	JAK3	1.09689	0.28971	0.570763	0.6933
69	ROS1	3.98004	3.98978	0.00688687	3.98491				69	EPHB3	-0.316554	1.22226	1.08811	0.452854
70	PLK2	1.70648	6.05802	3.077	3.88225				70	PAK3	-0.154144	0.921739	0.760764	0.383798
71	AMPKα1/β1/γ1	3.67421	4.07685	0.284709	3.87553				71	BRAF	-1.97287	2.6305	3.25507	0.328812
72	CHK2(CHEK2)	3.4738	3.79787	0.22915	3.63584				72	RSK2(RPS6KA3)	-2.43468	2.90234	3.77384	0.233833
73	SGK	3.33922	3.73503	0.279879	3.53713				73	JAK2	0.284886	0.100183	0.130605	0.192534
74	PDGFRβ	4.8397	2.1707	1.88727	3.5052				74	ALK 4	1.5682	-1.31134	2.03615	0.12843
75	FES	0.295339	6.62214	4.47373	3.45874				75	FLT4(VEGFR3)	-0.0205712	0.176807	0.139568	0.0781181
76	GLK	6.89655	-0.153257	4.98497	3.37165				76	SGK3	0.00090304	0.0794289	0.0555261	0.0401659
77	ACK	-1.67063	8.24584	7.012	3.28761				77	ACK	-0.275883	0.275883	0.390158	0
78	PKD2 (PRKD2)	2.31248	3.54495	0.871488	2.92872				78	EPHA6	0.982533	-1.1522	1.50948	-0.0848325
79	TYRO3	5.09458	0.500762	3.24832	2.79767				79	KHS	10.8178	-10.9909	15.4211	-0.0865426
80	CDK16/CycY	3.3853	1.78174	1.13389	2.58352				80	CHK1(CHEK1)	0.287178	-0.856095	0.808416	-0.284459
81	MER (MERTK)	-3.50514	8.6463	8.59237	2.57058				81	PKD2(PRKD2)	-0.399297	-0.285626	0.0803771	-0.342461
82	HGK	-0.452538	5.56914	4.25797	2.5583				82	SGK2	-0.918918	0.165905	0.767086	-0.376507
83	SGK3	0.871266	4.09231	2.27763	2.48179				83	AKT2	0.975207	-1.73037	1.91313	-0.37758
84	EPHA5	-1.62673	6.30489	5.6085	2.33908				84	Her4(ERBB4)	1.31719	-2.2426	2.51716	-0.462705
85	PIK3CD/PIK3R1	3.0448	1.6094	1.01499	2.3271				85	IRR	1.78071	-2.94407	3.34093	-0.581678
86	CK2α2/β (CSNK2A2/B)	2.32528	2.11548	0.148351	2.22038				86	DCAMKL2	0.674928	-1.93622	1.84636	-0.630648
87	FLT1 (VEGFR1)	2.50768	1.75532	0.531994	2.1315				87	TYRO3	0.531325	-2.02803	1.80973	-0.748351
88	DDR1	2.45707	1.42943	0.726652	1.94325				88	NEK2	-1.49791	-0.0473686	1.02568	-0.772637
89	Erk5(MAPK7)	0.149428	3.58627	2.43022	1.86785				89	EPHA7	-5.47044	3.89246	6.62057	-0.788987
90	RSK2(RPS6KA3)	2.78558	0.949749	1.29813	1.86766				90	CK1α(CSNK1A1)	-1.91017	0.206505	1.49672	-0.851833
91	Erk1 (MAPK3)	-2.04887	5.68326	5.46744	1.81719				91	SGK	-0.601166	-1.34442	0.525563	-0.972795
92	DYRK1A	-2.31433	5.94025	5.83687	1.81296				92	DYRK2	-2.00379	-0.034045	1.39282	-1.01892
93	HIPK2	2.55433	0.991231	1.10528	1.77278				93	p38β(MAPK11)	0.990222	-3.07654	2.87564	-1.04316
94	CDK2/CycA2	2.17239	0.942327	0.869784	1.55736				94	PLK2	12.2014	-14.6758	19.005	-1.2372
95	FGFR1	1.96574	1.07132	0.632451	1.51853				95	CK1γ2(CSNK1G2)	-2.58154	0.0154583	1.83636	-1.28304
96	LCK	7.62569	-4.58907	8.63714	1.51831				96	KIT[D816V]	-0.259553	-2.33991	1.47104	-1.29973
97	DYRK2	1.20617	1.73143	0.371419	1.4688				97	IGF1R	-0.107014	-2.59033	1.75597	-1.34867
98	CK1α(CSNK1A1)	0	2.73619	1.93478	1.36809				98	YES(YES1)	0.472029	-3.17715	2.58036	-1.35256
99	JAK1	-0.47619	3.11355	2.53833	1.31868				99	CDK4/CycD3	-0.0367389	-2.73512	1.90804	-1.38593
100	PAK3	1.4943	0.900256	0.420051	1.19728				100	MUSK	-0.194552	-3.37977	2.25229	-1.78716
101	CDK1/CycA2	0.560337	1.56548	0.710742	1.06291				101	CK1ε(CSNK1E)	2.56	-6.144	6.15466	-1.792
102	AKT1	1.031	0.851317	0.127057	0.94116				102	EPHA2	-0.27055	-3.33373	2.166	-1.80214
103	TIE2(Tek)	1.63411	0.181745	1.02698	0.907927				103	FLT3	-2.48023	-1.12923	0.955301	-1.80473
104	DCAMKL2	-0.43754	2.1648	1.84013	0.863629				104	SRC	-0.223577	-3.81133	2.53692	-2.01745
105	ROCK 1	1.92409	-0.239522	1.52991	0.842285				105	PIM1	-1.16319	-2.94739	1.26163	-2.05529
106	IKKε (IKBKE)	-0.206291	1.75942	1.38997	0.776566				106	Erk1(MAPK3)	5.48778	-9.75928	10.7813	-2.13575
107	KIT	-1.17396	2.67445	2.72124	0.750246				107	CLK3	-0.750188	-3.52588	1.96271	-2.13803
108	FGFR4	1.93017	-0.448867	1.68223	0.740652				108	BRAF[V600E]	-2.95524	-1.40519	1.09605	-2.18021
109	AKT3	1.25484	0.219215	0.732297	0.737027				109	Erk5(MAPK7)	-3.61429	-1.67173	1.3736	-2.64301
110	EPHB3	-0.121484	1.56138	1.18997	0.719949				110	EPHB2	-2.18676	-3.10175	0.646995	-2.64425
111	IRR	0.346888	0.829819	0.341484	0.588354				111	CDK16/CycY	-0.0890869	-5.4343	3.77964	-2.76169
112	CHK1(CHEK1)	-0.399429	1.55666	1.38316	0.578616				112	DYRK3	-0.680541	-5.38102	3.32374	-3.03078
113	SYK	4.17785	-3.13662	5.17212	0.520614				113	EPHB4	-4.03718	-2.18684	1.30839	-3.11201
114	MAP2K1	0.0161747	0.938132	0.651922	0.477153				114	HGK	-4.02175	-2.31378	1.20771	-3.16777
115	HIPK3	-0.0285266	0.969904	0.705997	0.470689				115	JNK2	-2.85	-3.544	0.490728	-3.197
116	KIT[D816V]	0.0546039	0.62749	0.405091	0.341047				116	EPHA5	-3.55845	-2.85745	0.495683	-3.20795
117	EPHA2	2.34863	-1.69847	2.86173	0.32508				117	CLK1	-3.24675	-3.24675	0	-3.24675
118	FGFR2	-0.853465	1.40387	1.59618	0.275203				118	FLT1(VEGFR1)	-4.93005	-1.59954	2.35503	-3.2648
119	HIPK4	-0.447027	0.894055	0.948288	0.223514				119	TGFβR2	-5.72581	-1.37097	3.07934	-3.54839
120	AKT2	1.02522	-0.652605	1.18641	0.18631				120	p70S6K	-3.06097	-4.20283	0.807416	-3.6319
121	ALK 4	0.716507	-0.378532	0.774309	0.168987				121	Erk2(MAPK1)	-3.88586	-3.56821	0.224609	-3.72704
122	CLK3	-3.75094	3.67592	5.25158	-0.0375094				122	ROCK 1	0.477237	-8.03447	6.01868	-3.77862
123	PIM1	1.19549	-1.34091	1.7935	-0.0727079				123	CDK6/CycD3	-3.6914	-4.14005	0.317239	-3.91572
124	IGF1R	-0.69138	0.294344	0.697012	-0.198518				124	TSSK1	-2.91587	-5.24622	1.64781	-4.08105
125	SRC	0.381505	-0.875155	0.888592	-0.246825				125	GSK3α(GSK3A)	-2.33098	-5.90616	2.52803	-4.11857
126	EPHB2	0.165269	-0.790918	0.676126	-0.312824				126	CDK2/CycA2	-5.24035	-3.01761	1.57172	-4.12898
127	PLK1	-2.44975	1.80657	3.00968	-0.321589				127	JNK3	-3.32866	-5.25578	1.36268	-4.29222
128	CDK5/p35NCK	-3.48452	2.63233	4.32526	-0.426096				128	RSK4(RPS6KA6)	-3.59357	-5.01985	1.00853	-4.30671
129	HIPK1	-2.71702	1.80751	3.19932	-0.454755				129	HIPK3	-4.10783	-5.39153	0.907711	-4.74968
130	p38δ (MAPK13)	-1.95239	0.884855	2.00623	-0.533767				130	DCAMKL1	3.87124	-13.8261	12.5139	-4.97745
131	JAK3	0.853577	-1.95381	1.98512	-0.550117				131	TRKC(NTRK3)	-5.92091	-4.10242	1.28587	-5.01166
132	JAK2	-1.80889	0.628216	1.7233	-0.590339				132	PLK1	-6.05344	-4.13809	1.35435	-5.09577
133	CDK2/CycE1	2.48464	-3.69859	4.3722	-0.606977				133	CDK3/CycE1	-5.26837	-5.68157	0.29218	-5.47497
134	FLT3	-0.392249	-0.829172	0.308951	-0.61071				134	MET	-7.90406	-3.08502	3.40758	-5.49454
135	SGK2	1.6204	-2.85833	3.16694	-0.618966				135	CDK5/p35NCK	-5.35934	-6.06003	0.495464	-5.70969
136	FLT4 (VEGFR3)	-0.234628	-1.48992	0.887628	-0.862276				136	BRK	-11.5549	-0.211987	8.02063	-5.88343
137	CDK6/CycD3	-0.581379	-1.21217	0.446039	-0.896776				137	CDK6/CycD1	-1.00917	-10.8257	6.94132	-5.91743
138	PKACα(PRKACA)	-2.16708	0.278567	1.72933	-0.944254				138	MINK	-2.13789	-9.83431	5.44219	-5.9861
139	INSR	-5.09971	3.04366	5.75823	-1.02802				139	CK1γ1	-8.45306	-3.89242	3.22486	-6.17274
140	p70S6K	1.44366	-3.70363	3.63968	-1.12999				140	MAP2K1	-6.14638	-6.24343	0.0686234	-6.1949
141	GSK3α (GSK3A)	-1.49903	-1.58897	0.0635983	-1.544				141	HIPK1	-5.1347	-7.31061	1.5386	-6.22266
142	CDK18/CycY	-1.63634	-1.50426	0.0933954	-1.5703				142	LYNa	-4.1922	-9.008	3.40529	-6.6001
143	EGFR (ERBB1)	-3.63697	0.245645	2.74542	-1.69566				143	CDK9/CycK	-8.53273	-5.16737	2.37967	-6.85005
144	TGFβR2	-2.33871	-1.12903	0.855371	-1.73387				144	TINK	-6.28538	-7.41753	0.80055	-6.85145
145	FYN [isoform a]	-5.94255	2.2992	5.82779	-1.82167				145	RET	-8.8459	-7.42638	1.00375	-8.13614
146	RSK1 (RPS6KA1)	-0.939013	-3.86055	2.06584	-2.39978				146	CDK1/CycA2	-5.85177	-10.9988	3.63949	-8.42528
147	HPK1(MAP4K1)	-3.80928	-1.12489	1.89815	-2.46708				147	GSK3β	-8.17559	-8.84271	0.471722	-8.50915
148	EPHB4	-3.8602	-1.49647	1.67141	-2.67833				148	TGFβR1	-8.98083	-8.98083	0	-8.98083
149	MUSK	-3.81298	-1.77851	1.43859	-2.79575				149	FYN [isoform b]	-11.1265	-7.34524	2.67374	-9.23586
150	PLK3	-2.80179	-3.26146	0.325035	-3.03163				150	CSK	-8.30126	-10.8287	1.78716	-9.56498
151	Her4(ERBB4)	-4.93811	-1.5785	2.37561	-3.25831				151	HIPK2	-8.08235	-12.3141	2.99233	-10.1982
152	CDK6/CycD1	-4.12844	-2.47706	1.1677	-3.30275				152	HPK1(MAP4K1)	-11.0955	-9.56155	1.08466	-10.3285
153	PAK1	-3.94051	-2.90942	0.729089	-3.42497				153	EPHA8	-12.1242	-9.51272	1.8466	-10.8185
154	RSK4 (RPS6KA6)	-5.65139	-1.57196	2.88459	-3.61167				154	PLK3	-10.4192	-11.3385	0.650071	-10.8788
155	NEK2	-6.14437	-1.49629	3.28669	-3.82033				155	DYRK4	-10.0219	-12.6554	1.86217	-11.3387
156	Aurora C	-3.62288	-4.26668	0.455237	-3.94478				156	CDK2/CycE1	-11.6933	-11.4097	0.20056	-11.5515
157	CDK1/CycE1	-6.20266	-2.55192	2.58146	-4.37729				157	INSR	-13.6776	-10.4453	2.28553	-12.0614
158	EPHA8	-6.57183	-2.28639	3.03026	-4.42911				158	CK2α2/β	-14.3013	-10.7085	2.5405	-12.5049
159	EPHA3	-7.74109	-1.44279	4.45357	-4.59194				159	CDK1/CycE1	-13.2269	-14.6594	1.01298	-13.9432
160	TRKC (NTRK3)	-5.59596	-4.6521	0.667411	-5.12403				160	ABL2(ARG)	-9.66748	-18.7127	6.39592	-14.1901
161	DYRK4	-1.17045	-9.29042	5.74169	-5.23043				161	HIPK4	-14.1261	-14.3943	0.189658	-14.2602
162	FMS (CSF1R)	-4.96691	-6.66087	1.19781	-5.81389				162	GLK	-12.4138	-17.931	3.90128	-15.1724
163	PYK2 (PTK2B)	-1.31162	-11.415	7.14415	-6.36329				163	PIM2	-14.0599	-16.3551	1.62298	-15.2075
164	CDK9/CycK	-5.34638	-7.9241	1.82272	-6.63524				164	NEK9	-16.7741	-13.7845	2.11398	-15.2793
165	PIM2	-6.3547	-7.46416	0.784502	-6.90943				165	BRSK2	-15.0053	-16.6815	1.18529	-15.8434
166	BRAF[V600E]	-13.4	-0.825728	8.89133	-7.11285				166	MER (MERTK)	-11.6257	-20.2441	6.09414	-15.9349
167	TSSK1	-7.08465	-7.69525	0.43176	-7.38995				167	TRKB(NTRK2)	-12.8101	-19.1255	4.46565	-15.9678
168	NEK9	-6.14035	-9.04046	2.05069	-7.5904				168	CDK18/CycY	-15.4388	-16.9137	1.04292	-16.1763
169	FYN [isoform b]	-3.39099	-11.8111	5.95391	-7.60104				169	JAK1	-15.0549	-21.6117	4.63634	-18.3333
170	TRKB(NTRK2)	-0.851325	-15.9869	10.7025	-8.41913				170	IKK-beta	-15.4202	-21.976	4.63564	-18.6981
171	MET	-8.25797	-8.73342	0.336195	-8.49569				171	DDR1	-23.3238	-14.5208	6.22466	-18.9223
172	HCK	-8.30077	-12.2377	2.78382	-10.2692				172	FGFR3	-27.2556	-15.9157	8.01857	-21.5857
173	CSK	-13.2313	-8.0414	3.66979	-10.6363				173	EPHA4	-27.0613	-17.0319	7.09182	-22.0466
174	IKK-alpha(CHUK)	-8.18847	-13.1588	3.51454	-10.6736				174	EGFR (ERBB1)	-23.5781	-20.9393	1.86588	-22.2587
175	DDR2	-14.0899	-9.06895	3.55034	-11.5794				175	RON	-18.5085	-29.517	7.78418	-24.0128
176	KHS	-15.9238	-7.87538	5.69112	-11.8996				176	CK2α1/β	-20.7657	-27.5522	4.79881	-24.1589
177	AXL	-15.1878	-8.65642	4.61837	-11.9221				177	PYK2 (PTK2B)	-28.5033	-26.7394	1.2472	-27.6214
178	RON	-36.9606	5.65487	30.1337	-15.6529				178	CK1γ3(CSNK1G3)	-29.1487	-29.7953	0.457181	-29.472
179	IKK-beta	-22.6234	-25.1486	1.78561	-23.886				179	ZAP70	-32.6006	-28.2811	3.05434	-30.4408
180	FGFR3	-24.1026	-26.7129	1.84577	-25.4078				180	DDR2	-55.7117	-27.7842	19.7478	-41.748
181	TRKA (NTRK1)	-40.5671	-33.9799	4.65787	-37.2735				181	TRKA (NTRK1)	-37.1875	-49.0275	8.37217	-43.1075
